# Supplementary material for: Investigation of the RbCa molecule: Experiment and theory
Source: J Mol Spectrosc. 2015 Apr;310:126–34. doi: 10.1016/j.jms.2015.01.006 (PMC4407902; doi:10.1016/j.jms.2015.01.006)
Supplement: Supplementary file 1 [file mmc1.txt]

r	X $^2\Sigma^+$	2 $^2\Sigma^+$	3 $^2\Sigma^+$	4 $^2\Sigma^+$	1 $^2\Delta$	5 $^2\Sigma^+$	6 $^2\Sigma^+$	2 $^2\Delta$	7 $^2\Sigma^+$	3 $^2\Delta$	8 $^2\Sigma^+$	9 $^2\Sigma^+$	1 $^2\Pi$	2 $^2\Pi$	3 $^2\Pi$	4 $^2\Pi$	5 $^2\Pi$	6 $^2\Pi$	7 $^2\Pi$	1 $^2\Pi$	2 $^2\Pi$	3 $^2\Pi$	4 $^2\Pi$	5 $^2\Pi$	6 $^2\Pi$	7 $^2\Pi$	1 $^2\Delta$	2 $^2\Delta$	3 $^2\Delta$	1 $^4\Sigma^+$	2 $^4\Sigma^+$	1 $^4\Delta$	1 $^4\Pi$	2 $^4\Pi$	1 $^4\Pi$	2 $^4\Pi$	1 $^4\Delta$
3.000000E+01	0.000000E+00	1.251583E+04	1.484922E+04	1.936691E+04	1.936696E+04	1.996200E+04	2.072081E+04	2.072323E+04	2.198898E+04	2.198701E+04	2.284270E+04	2.352533E+04	1.251589E+04	1.484922E+04	1.936693E+04	2.072079E+04	2.198701E+04	2.284262E+04	2.352558E+04	1.251589E+04	1.484922E+04	1.936693E+04	2.072079E+04	2.198701E+04	2.284262E+04	2.352558E+04	1.936696E+04	2.072079E+04	2.198681E+04	1.484922E+04	2.072081E+04	2.072323E+04	1.484922E+04	2.072079E+04	1.484922E+04	2.072079E+04	2.072079E+04
2.500000E+01	-5.706340E-02	1.251561E+04	1.484917E+04	1.936672E+04	1.936689E+04	1.996157E+04	2.072068E+04	2.072158E+04	2.198755E+04	2.198690E+04	2.284262E+04	2.352438E+04	1.251578E+04	1.484915E+04	1.936680E+04	2.072069E+04	2.198695E+04	2.284256E+04	2.352525E+04	1.251578E+04	1.484915E+04	1.936680E+04	2.072069E+04	2.198695E+04	2.284256E+04	2.352525E+04	1.936689E+04	2.072067E+04	2.198669E+04	1.484917E+04	2.072068E+04	2.072158E+04	1.484914E+04	2.072069E+04	1.484914E+04	2.072069E+04	2.072066E+04
2.000000E+01	-4.521177E-01	1.251444E+04	1.484862E+04	1.936565E+04	1.936644E+04	1.995938E+04	2.071973E+04	2.072032E+04	2.198657E+04	2.198604E+04	2.284187E+04	2.351719E+04	1.251519E+04	1.484875E+04	1.936605E+04	2.072014E+04	2.198627E+04	2.284221E+04	2.352361E+04	1.251519E+04	1.484875E+04	1.936605E+04	2.072014E+04	2.198627E+04	2.284221E+04	2.352361E+04	1.936644E+04	2.072031E+04	2.198639E+04	1.484862E+04	2.072023E+04	2.072027E+04	1.484875E+04	2.072014E+04	1.484875E+04	2.072014E+04	2.072030E+04
1.500000E+01	-3.767501E+00	1.250564E+04	1.484446E+04	1.935259E+04	1.936273E+04	1.994010E+04	2.071596E+04	2.071671E+04	2.198328E+04	2.198299E+04	2.283723E+04	2.338620E+04	1.251070E+04	1.484533E+04	1.936012E+04	2.071598E+04	2.198339E+04	2.283907E+04	2.350723E+04	1.251070E+04	1.484533E+04	1.936012E+04	2.071598E+04	2.198339E+04	2.283907E+04	2.350723E+04	1.936273E+04	2.071675E+04	2.198310E+04	1.484446E+04	2.071590E+04	2.071671E+04	1.484532E+04	2.071598E+04	1.484532E+04	2.071598E+04	2.071674E+04
1.400000E+01	-3.536834E+00	1.249981E+04	1.485074E+04	1.934153E+04	1.936110E+04	1.992473E+04	2.071461E+04	2.070603E+04	2.198414E+04	2.197480E+04	2.283951E+04	2.327367E+04	1.250801E+04	1.484526E+04	1.935669E+04	2.071281E+04	2.198209E+04	2.284042E+04	2.349073E+04	1.250801E+04	1.484526E+04	1.935669E+04	2.071281E+04	2.198209E+04	2.284042E+04	2.349072E+04	1.936110E+04	2.070604E+04	2.197469E+04	1.485074E+04	2.070603E+04	2.071459E+04	1.484526E+04	2.071281E+04	1.484526E+04	2.071281E+04	2.070604E+04
1.300000E+01	-6.349182E+00	1.249021E+04	1.484610E+04	1.931794E+04	1.935785E+04	1.989866E+04	2.070961E+04	2.070378E+04	2.198074E+04	2.197275E+04	2.283565E+04	2.309220E+04	1.250405E+04	1.484264E+04	1.934973E+04	2.070873E+04	2.197909E+04	2.283789E+04	2.345283E+04	1.250405E+04	1.484264E+04	1.934973E+04	2.070873E+04	2.197909E+04	2.283789E+04	2.345283E+04	1.935785E+04	2.070379E+04	2.197264E+04	1.484614E+04	2.070379E+04	2.070961E+04	1.484264E+04	2.070873E+04	1.484264E+04	2.070873E+04	2.070380E+04
1.200000E+01	-1.070751E+01	1.247302E+04	1.483820E+04	1.926581E+04	1.935272E+04	1.985585E+04	2.070120E+04	2.070055E+04	2.197522E+04	2.196982E+04	2.281011E+04	2.286318E+04	1.249769E+04	1.483863E+04	1.933583E+04	2.070216E+04	2.197444E+04	2.283411E+04	2.333559E+04	1.249769E+04	1.483863E+04	1.933583E+04	2.070216E+04	2.197444E+04	2.283411E+04	2.333554E+04	1.935272E+04	2.070056E+04	2.196971E+04	1.483844E+04	2.070059E+04	2.070132E+04	1.483865E+04	2.070220E+04	1.483865E+04	2.070220E+04	2.070061E+04
1.100000E+01	-1.775901E+01	1.243944E+04	1.482455E+04	1.914541E+04	1.934440E+04	1.979660E+04	2.068747E+04	2.069448E+04	2.196694E+04	2.196452E+04	2.256722E+04	2.283076E+04	1.248705E+04	1.483160E+04	1.930338E+04	2.069148E+04	2.196735E+04	2.282694E+04	2.291306E+04	1.248705E+04	1.483160E+04	1.930338E+04	2.069148E+04	2.196735E+04	2.282694E+04	2.291307E+04	1.934440E+04	2.069450E+04	2.196439E+04	1.482592E+04	2.068817E+04	2.069476E+04	1.483173E+04	2.069172E+04	1.483173E+04	2.069172E+04	2.069478E+04
1.050000E+01	-2.313877E+01	1.241074E+04	1.481354E+04	1.903881E+04	1.933812E+04	1.976495E+04	2.067680E+04	2.068907E+04	2.196067E+04	2.195989E+04	2.245120E+04	2.282480E+04	1.247875E+04	1.482569E+04	1.927028E+04	2.068326E+04	2.196224E+04	2.253273E+04	2.282471E+04	1.247875E+04	1.482569E+04	1.927028E+04	2.068326E+04	2.196224E+04	2.253275E+04	2.282471E+04	1.933812E+04	2.068909E+04	2.195974E+04	1.481668E+04	2.067840E+04	2.068974E+04	1.482608E+04	2.068391E+04	1.482608E+04	2.068391E+04	2.068976E+04
1.000000E+01	-3.062132E+01	1.236862E+04	1.479711E+04	1.888989E+04	1.932944E+04	1.973451E+04	2.066142E+04	2.068085E+04	2.195255E+04	2.195278E+04	2.236006E+04	2.281683E+04	1.246696E+04	1.481681E+04	1.921284E+04	2.067136E+04	2.195522E+04	2.209017E+04	2.281859E+04	1.246695E+04	1.481681E+04	1.921283E+04	2.067136E+04	2.195522E+04	2.209020E+04	2.281859E+04	1.932944E+04	2.068087E+04	2.195287E+04	1.480425E+04	2.066507E+04	2.068245E+04	1.481788E+04	2.067314E+04	1.481788E+04	2.067314E+04	2.068248E+04
9.500000E+00	-4.124060E+01	1.230664E+04	1.477143E+04	1.869499E+04	1.931711E+04	1.970496E+04	2.063805E+04	2.066807E+04	2.193683E+04	2.194243E+04	2.230221E+04	2.280547E+04	1.244957E+04	1.480277E+04	1.910940E+04	2.065270E+04	2.162364E+04	2.194542E+04	2.281025E+04	1.244957E+04	1.480277E+04	1.910939E+04	2.065270E+04	2.162362E+04	2.194542E+04	2.281025E+04	1.931711E+04	2.066810E+04	2.194252E+04	1.478735E+04	2.064621E+04	2.067191E+04	1.480570E+04	2.065788E+04	1.480570E+04	2.065788E+04	2.067193E+04
9.000000E+00	-5.654698E+01	1.221553E+04	1.472965E+04	1.845733E+04	1.929915E+04	1.967285E+04	2.060126E+04	2.064757E+04	2.191345E+04	2.192683E+04	2.228257E+04	2.278974E+04	1.242298E+04	1.477920E+04	1.892091E+04	2.061867E+04	2.118475E+04	2.193099E+04	2.279825E+04	1.242298E+04	1.477920E+04	1.892091E+04	2.061867E+04	2.118475E+04	2.193099E+04	2.279825E+04	1.929915E+04	2.064758E+04	2.192670E+04	1.476447E+04	2.061913E+04	2.065663E+04	1.478717E+04	2.063578E+04	1.478717E+04	2.063578E+04	2.065666E+04
8.500000E+00	-7.892593E+01	1.208193E+04	1.465964E+04	1.818644E+04	1.927217E+04	1.963042E+04	2.054166E+04	2.061320E+04	2.187599E+04	2.190201E+04	2.229970E+04	2.277053E+04	1.238053E+04	1.473659E+04	1.859372E+04	2.053585E+04	2.085880E+04	2.190909E+04	2.278040E+04	1.238053E+04	1.473659E+04	1.859373E+04	2.053585E+04	2.085880E+04	2.190909E+04	2.278040E+04	1.927219E+04	2.061321E+04	2.190186E+04	1.473400E+04	2.057994E+04	2.063448E+04	1.475824E+04	2.060307E+04	1.475824E+04	2.060307E+04	2.063451E+04
8.000000E+00	-1.120842E+02	1.188670E+04	1.454113E+04	1.789716E+04	1.923018E+04	1.956283E+04	2.044307E+04	2.055264E+04	2.181531E+04	2.186143E+04	2.233801E+04	2.275559E+04	1.230915E+04	1.465338E+04	1.810196E+04	2.035373E+04	2.072237E+04	2.187607E+04	2.275287E+04	1.230915E+04	1.465338E+04	1.810196E+04	2.035373E+04	2.072237E+04	2.187607E+04	2.275287E+04	1.923020E+04	2.055269E+04	2.186162E+04	1.469461E+04	2.052256E+04	2.060230E+04	1.471184E+04	2.055359E+04	1.471184E+04	2.055359E+04	2.060232E+04
7.500000E+00	-1.618731E+02	1.160302E+04	1.434473E+04	1.760433E+04	1.916153E+04	1.943977E+04	2.028136E+04	2.044050E+04	2.171706E+04	2.179425E+04	2.235433E+04	2.277365E+04	1.218117E+04	1.448174E+04	1.750064E+04	2.011413E+04	2.069172E+04	2.182638E+04	2.270796E+04	1.218117E+04	1.448174E+04	1.750064E+04	2.011413E+04	2.069172E+04	2.182638E+04	2.270796E+04	1.916158E+04	2.044067E+04	2.179457E+04	1.464605E+04	2.043767E+04	2.055520E+04	1.463547E+04	2.047658E+04	1.463547E+04	2.047658E+04	2.055522E+04
7.000000E+00	-2.368180E+02	1.119416E+04	1.403994E+04	1.731052E+04	1.904152E+04	1.919249E+04	2.003802E+04	2.022605E+04	2.156978E+04	2.168267E+04	2.230061E+04	2.282065E+04	1.193349E+04	1.414112E+04	1.693040E+04	1.977548E+04	2.071765E+04	2.175624E+04	2.263160E+04	1.193349E+04	1.414112E+04	1.693040E+04	1.977548E+04	2.071765E+04	2.175624E+04	2.263161E+04	1.904152E+04	2.022688E+04	2.168330E+04	1.459190E+04	2.031058E+04	2.048518E+04	1.450834E+04	2.035218E+04	1.450834E+04	2.035218E+04	2.048522E+04
6.500000E+00	-3.498366E+02	1.061472E+04	1.361218E+04	1.698576E+04	1.880583E+04	1.868607E+04	1.974393E+04	1.984367E+04	2.138824E+04	2.151596E+04	2.218052E+04	2.256405E+04	1.142160E+04	1.360436E+04	1.652762E+04	1.924277E+04	2.079292E+04	2.167451E+04	2.249360E+04	1.142161E+04	1.360437E+04	1.652762E+04	1.924278E+04	2.079292E+04	2.167452E+04	2.249361E+04	1.880576E+04	1.984441E+04	2.151629E+04	1.454133E+04	2.012493E+04	2.038656E+04	1.429555E+04	2.014903E+04	1.429555E+04	2.014903E+04	2.038661E+04
6.000000E+00	-5.218955E+02	9.825552E+03	1.307746E+04	1.656093E+04	1.825586E+04	1.782673E+04	1.943796E+04	1.933050E+04	2.122815E+04	2.131086E+04	2.199825E+04	2.202721E+04	1.042714E+04	1.301510E+04	1.624944E+04	1.850604E+04	2.088911E+04	2.161971E+04	2.222790E+04	1.042714E+04	1.301510E+04	1.624944E+04	1.850604E+04	2.088911E+04	2.161969E+04	2.222790E+04	1.825581E+04	1.933179E+04	2.131139E+04	1.451354E+04	1.987801E+04	2.026687E+04	1.393913E+04	1.983037E+04	1.393913E+04	1.983037E+04	2.026693E+04
5.800000E+00	-6.121075E+02	9.452022E+03	1.284586E+04	1.634363E+04	1.787913E+04	1.740028E+04	1.930277E+04	1.913308E+04	2.118299E+04	2.122335E+04	2.175237E+04	2.192526E+04	9.873292E+03	1.279031E+04	1.611771E+04	1.819299E+04	2.091353E+04	2.161571E+04	2.206794E+04	9.873293E+03	1.279031E+04	1.611771E+04	1.819299E+04	2.091353E+04	2.161571E+04	2.206794E+04	1.787933E+04	1.913441E+04	2.122391E+04	1.451909E+04	1.976329E+04	2.021545E+04	1.374219E+04	1.966207E+04	1.374219E+04	1.966207E+04	2.021552E+04
5.500000E+00	-7.732995E+02	8.846195E+03	1.249727E+04	1.593772E+04	1.713814E+04	1.672573E+04	1.907342E+04	1.885823E+04	2.111977E+04	2.109032E+04	2.133687E+04	2.179912E+04	8.899830E+03	1.244969E+04	1.582020E+04	1.778417E+04	2.089407E+04	2.160730E+04	2.181979E+04	8.899831E+03	1.244969E+04	1.582021E+04	1.778418E+04	2.089407E+04	2.160731E+04	2.181980E+04	1.713873E+04	1.885953E+04	2.109090E+04	1.456245E+04	1.957862E+04	2.013956E+04	1.338055E+04	1.937122E+04	1.338055E+04	1.937122E+04	2.013961E+04
5.400000E+00	-8.337459E+02	8.637656E+03	1.238471E+04	1.577218E+04	1.685165E+04	1.650796E+04	1.898932E+04	1.876951E+04	2.104634E+04	2.104719E+04	2.125045E+04	2.176034E+04	8.544067E+03	1.233108E+04	1.568454E+04	1.767739E+04	2.086128E+04	2.156736E+04	2.178285E+04	8.544067E+03	1.233108E+04	1.568455E+04	1.767739E+04	2.086129E+04	2.156736E+04	2.178284E+04	1.685233E+04	1.877081E+04	2.104692E+04	1.459062E+04	1.951536E+04	2.011599E+04	1.324279E+04	1.926874E+04	1.324279E+04	1.926874E+04	2.011603E+04
5.300000E+00	-8.971359E+02	8.429075E+03	1.227592E+04	1.558717E+04	1.654919E+04	1.630253E+04	1.890179E+04	1.868149E+04	2.091420E+04	2.100315E+04	2.122717E+04	2.172565E+04	8.175811E+03	1.220843E+04	1.553034E+04	1.758791E+04	2.080981E+04	2.150080E+04	2.188002E+04	8.175811E+03	1.220843E+04	1.553035E+04	1.758792E+04	2.080981E+04	2.150078E+04	2.188012E+04	1.654997E+04	1.868283E+04	2.100373E+04	1.462807E+04	1.945226E+04	2.009416E+04	1.309739E+04	1.916663E+04	1.309739E+04	1.916663E+04	2.009419E+04
5.200000E+00	-9.708787E+02	8.209950E+03	1.215983E+04	1.537476E+04	1.624050E+04	1.611649E+04	1.880583E+04	1.859734E+04	2.074702E+04	2.098412E+04	2.124553E+04	2.169558E+04	7.783037E+03	1.207069E+04	1.535565E+04	1.751841E+04	2.074209E+04	2.142960E+04	2.173808E+04	7.783037E+03	1.207069E+04	1.535565E+04	1.751841E+04	2.074209E+04	2.142960E+04	2.173808E+04	1.624117E+04	1.859840E+04	2.098476E+04	1.466316E+04	1.941233E+04	2.010530E+04	1.293037E+04	1.908366E+04	1.293037E+04	1.908366E+04	2.010534E+04
5.100000E+00	-1.038347E+03	8.009250E+03	1.206293E+04	1.515411E+04	1.591367E+04	1.594435E+04	1.871358E+04	1.851096E+04	2.057990E+04	2.094399E+04	2.126808E+04	2.167643E+04	7.396157E+03	1.193888E+04	1.517417E+04	1.746013E+04	2.064643E+04	2.135326E+04	2.167974E+04	7.396157E+03	1.193888E+04	1.517416E+04	1.746011E+04	2.064643E+04	2.135324E+04	2.167971E+04	1.591438E+04	1.851206E+04	2.094465E+04	1.472535E+04	1.935219E+04	2.008892E+04	1.277335E+04	1.898928E+04	1.277335E+04	1.898928E+04	2.030954E+04
5.000000E+00	-1.106446E+03	7.817127E+03	1.197366E+04	1.492291E+04	1.557846E+04	1.578938E+04	1.862162E+04	1.842710E+04	2.041178E+04	2.090711E+04	2.130192E+04	2.166939E+04	7.003446E+03	1.180224E+04	1.498526E+04	1.741474E+04	2.053482E+04	2.127637E+04	2.163061E+04	7.003445E+03	1.180224E+04	1.498525E+04	1.741473E+04	2.053482E+04	2.127635E+04	2.163061E+04	1.557920E+04	1.842828E+04	2.090779E+04	1.480334E+04	1.929581E+04	2.007710E+04	1.261314E+04	1.890377E+04	1.261314E+04	1.890377E+04	1.991025E+04
4.900000E+00	-1.173723E+03	7.637326E+03	1.189301E+04	1.468881E+04	1.523780E+04	1.565055E+04	1.853187E+04	1.834728E+04	2.024507E+04	2.087490E+04	2.134720E+04	2.167692E+04	6.607530E+03	1.166132E+04	1.479421E+04	1.738003E+04	2.041305E+04	2.120000E+04	2.160068E+04	6.607527E+03	1.166131E+04	1.479419E+04	1.738003E+04	2.041305E+04	2.120000E+04	2.160067E+04	1.523852E+04	1.834856E+04	2.087560E+04	1.490003E+04	1.924499E+04	2.007124E+04	1.245211E+04	1.883039E+04	1.245211E+04	1.883039E+04	1.950555E+04
4.800000E+00	-1.238235E+03	7.473651E+03	1.182156E+04	1.446070E+04	1.489485E+04	1.552756E+04	1.844693E+04	1.827357E+04	2.008409E+04	2.084906E+04	2.140483E+04	2.170285E+04	6.211392E+03	1.151726E+04	1.460607E+04	1.735395E+04	2.028728E+04	2.112785E+04	2.159119E+04	6.211391E+03	1.151726E+04	1.460607E+04	1.735395E+04	2.028728E+04	2.112785E+04	2.159119E+04	1.489555E+04	1.827496E+04	2.084979E+04	1.501877E+04	1.920181E+04	2.007291E+04	1.229324E+04	1.877253E+04	1.229324E+04	1.877253E+04	1.909717E+04
4.700000E+00	-1.297380E+03	7.330764E+03	1.175925E+04	1.424842E+04	1.455312E+04	1.542132E+04	1.837005E+04	1.820855E+04	1.993245E+04	2.083158E+04	2.147592E+04	2.175050E+04	5.818575E+03	1.137208E+04	1.442694E+04	1.733527E+04	2.016356E+04	2.106564E+04	2.160154E+04	5.818576E+03	1.137208E+04	1.442695E+04	1.733528E+04	2.016356E+04	2.106564E+04	2.160154E+04	1.455378E+04	1.821013E+04	2.083235E+04	1.516348E+04	1.916851E+04	2.008377E+04	1.214017E+04	1.873362E+04	1.214017E+04	1.873362E+04	1.868734E+04
4.600000E+00	-1.347832E+03	7.213677E+03	1.170500E+04	1.406326E+04	1.421647E+04	1.533404E+04	1.830526E+04	1.815560E+04	1.979443E+04	2.082482E+04	2.156377E+04	2.182350E+04	5.433076E+03	1.122855E+04	1.426191E+04	1.732314E+04	2.004785E+04	2.101996E+04	2.163062E+04	5.433077E+03	1.122855E+04	1.426192E+04	1.732314E+04	2.004785E+04	2.101996E+04	2.163062E+04	1.421709E+04	1.815739E+04	2.082565E+04	1.533872E+04	1.914779E+04	2.010565E+04	1.199719E+04	1.871723E+04	1.199719E+04	1.871723E+04	1.827869E+04
4.500000E+00	-1.386652E+03	7.124761E+03	1.165432E+04	1.391752E+04	1.388966E+04	1.526896E+04	1.825464E+04	1.811878E+04	1.967147E+04	2.083679E+04	2.167459E+04	2.192655E+04	5.054711E+03	1.108838E+04	1.411563E+04	1.731978E+04	1.994369E+04	2.099650E+04	2.168227E+04	5.054711E+03	1.108838E+04	1.411564E+04	1.731978E+04	1.994369E+04	2.099650E+04	2.168229E+04	1.389031E+04	1.812087E+04	2.083775E+04	1.554888E+04	1.914842E+04	2.014779E+04	1.186600E+04	1.873122E+04	1.186600E+04	1.873122E+04	1.786912E+04
4.400000E+00	-1.405719E+03	7.077339E+03	1.160969E+04	1.382797E+04	1.357633E+04	1.523113E+04	1.822981E+04	1.810268E+04	1.957732E+04	2.085876E+04	2.180226E+04	2.205989E+04	4.699484E+03	1.096109E+04	1.399527E+04	1.732224E+04	1.986329E+04	2.100302E+04	2.175081E+04	4.699485E+03	1.096109E+04	1.399529E+04	1.732225E+04	1.986329E+04	2.100302E+04	2.175080E+04	1.357692E+04	1.810504E+04	2.085985E+04	1.580266E+04	1.916103E+04	2.019554E+04	1.175969E+04	1.876991E+04	1.175969E+04	1.876991E+04	1.747415E+04
4.300000E+00	-1.400364E+03	7.074195E+03	1.156628E+04	1.380866E+04	1.328298E+04	1.522620E+04	1.823434E+04	1.811338E+04	1.951412E+04	2.090192E+04	2.195408E+04	2.222817E+04	4.367408E+03	1.084996E+04	1.390564E+04	1.733494E+04	1.981074E+04	2.104385E+04	2.184279E+04	4.367411E+03	1.084997E+04	1.390566E+04	1.733495E+04	1.981074E+04	2.104385E+04	2.184280E+04	1.328346E+04	1.811534E+04	2.090172E+04	1.610516E+04	1.919753E+04	2.026094E+04	1.168009E+04	1.884309E+04	1.168009E+04	1.884309E+04	1.709110E+04
4.200000E+00	-1.362002E+03	7.123468E+03	1.152551E+04	1.387330E+04	1.301489E+04	1.526121E+04	1.827693E+04	1.815756E+04	1.949052E+04	2.096984E+04	2.213004E+04	2.243685E+04	4.066017E+03	1.076254E+04	1.385357E+04	1.736161E+04	1.979467E+04	2.112437E+04	2.196102E+04	4.066017E+03	1.076254E+04	1.385357E+04	1.736161E+04	1.979466E+04	2.112437E+04	2.196103E+04	1.301528E+04	1.815963E+04	2.096963E+04	1.646611E+04	1.926138E+04	2.034557E+04	1.163529E+04	1.895452E+04	1.163529E+04	1.895452E+04	1.672550E+04
4.100000E+00	-1.278987E+03	7.236316E+03	1.149276E+04	1.403422E+04	1.277665E+04	1.534450E+04	1.836894E+04	1.824317E+04	1.951734E+04	2.106581E+04	2.232809E+04	2.268086E+04	3.804539E+03	1.070767E+04	1.384733E+04	1.740692E+04	1.982606E+04	2.125046E+04	2.211075E+04	3.804538E+03	1.070767E+04	1.384733E+04	1.740691E+04	1.982606E+04	2.125046E+04	2.211076E+04	1.277697E+04	1.824549E+04	2.106567E+04	1.689891E+04	1.935495E+04	2.044839E+04	1.163562E+04	1.910779E+04	1.163562E+04	1.910779E+04	1.638430E+04
4.000000E+00	-1.146688E+03	7.415549E+03	1.148095E+04	1.429474E+04	1.258451E+04	1.548766E+04	1.851760E+04	1.838052E+04	1.960073E+04	2.120276E+04	2.247516E+04	2.255418E+04	3.589484E+03	1.069383E+04	1.389311E+04	1.748002E+04	1.991163E+04	2.142143E+04	2.264798E+04	3.589484E+03	1.069382E+04	1.389312E+04	1.748002E+04	1.991163E+04	2.142142E+04	2.264795E+04	1.258484E+04	1.838281E+04	2.120378E+04	1.740422E+04	1.949359E+04	2.058461E+04	1.168381E+04	1.931148E+04	1.168381E+04	1.931148E+04	1.607181E+04
3.900000E+00	-9.493136E+02	7.675789E+03	1.150691E+04	1.466161E+04	1.244438E+04	1.570309E+04	1.873898E+04	1.858022E+04	1.975497E+04	2.138699E+04	2.239938E+04	2.280334E+04	3.433881E+03	1.073348E+04	1.400145E+04	1.758814E+04	2.006608E+04	2.164073E+04	2.280276E+04	3.433880E+03	1.073348E+04	1.400145E+04	1.758814E+04	2.006608E+04	2.164072E+04	2.280273E+04	1.244476E+04	1.858273E+04	2.138840E+04	1.800047E+04	1.967980E+04	2.075099E+04	1.179307E+04	1.956883E+04	1.179307E+04	1.956883E+04	1.579801E+04
3.800000E+00	-6.720083E+02	8.029823E+03	1.158991E+04	1.513940E+04	1.236678E+04	1.600688E+04	1.904949E+04	1.885485E+04	1.999485E+04	2.162577E+04	2.236769E+04	2.307814E+04	3.350664E+03	1.083942E+04	1.418394E+04	1.774078E+04	2.030430E+04	2.190567E+04	2.302739E+04	3.350664E+03	1.083942E+04	1.418394E+04	1.774077E+04	2.030430E+04	2.190567E+04	2.302737E+04	1.236743E+04	1.885759E+04	2.162737E+04	1.870356E+04	1.992090E+04	2.095062E+04	1.197460E+04	1.988518E+04	1.197460E+04	1.988518E+04	1.557278E+04
3.700000E+00	-2.987063E+02	8.490767E+03	1.175197E+04	1.573005E+04	1.236335E+04	1.642019E+04	1.946849E+04	1.921824E+04	2.033692E+04	2.192784E+04	2.239008E+04	2.338440E+04	3.354261E+03	1.102593E+04	1.445356E+04	1.794903E+04	2.064285E+04	2.220739E+04	2.334618E+04	3.354261E+03	1.102593E+04	1.445356E+04	1.794903E+04	2.064285E+04	2.220739E+04	2.334618E+04	1.236395E+04	1.922136E+04	2.192984E+04	1.953086E+04	2.022538E+04	2.118735E+04	1.223986E+04	2.026584E+04	1.223986E+04	2.026584E+04	1.540715E+04
3.600000E+00	1.905367E+02	9.074336E+03	1.201838E+04	1.643115E+04	1.244234E+04	1.697421E+04	2.001995E+04	1.968406E+04	2.080110E+04	2.229291E+04	2.248326E+04	2.372273E+04	3.461784E+03	1.130671E+04	1.482618E+04	1.822394E+04	2.110239E+04	2.253329E+04	2.357612E+04	3.461785E+03	1.130671E+04	1.482618E+04	1.822395E+04	2.110239E+04	2.253329E+04	2.357613E+04	1.244287E+04	1.968796E+04	2.260146E+04	2.048998E+04	2.061742E+04	2.146047E+04	1.260300E+04	2.071405E+04	1.260300E+04	2.071405E+04	1.531380E+04
3.500000E+00	8.065699E+02	9.780127E+03	1.242257E+04	1.721550E+04	1.262434E+04	1.771256E+04	2.072305E+04	2.026858E+04	2.140151E+04	2.260356E+04	2.279719E+04	2.409200E+04	3.687409E+03	1.169705E+04	1.531182E+04	1.857780E+04	2.169678E+04	2.287899E+04	2.430108E+04	3.687409E+03	1.169705E+04	1.531182E+04	1.857780E+04	2.169678E+04	2.287899E+04	2.430104E+04	1.262493E+04	2.027164E+04	2.271201E+04	2.103905E+04	2.165902E+04	2.178608E+04	1.306934E+04	2.123616E+04	1.306934E+04	2.123616E+04	1.530557E+04
3.400000E+00	1.567353E+03	1.060676E+04	1.300892E+04	1.807945E+04	1.291645E+04	1.866444E+04	2.160410E+04	2.098319E+04	2.215836E+04	2.285384E+04	2.334969E+04	2.450729E+04	4.048297E+03	1.220824E+04	1.592520E+04	1.902114E+04	2.244578E+04	2.325777E+04	2.499222E+04	4.048296E+03	1.220824E+04	1.592520E+04	1.902113E+04	2.244578E+04	2.325776E+04	2.499222E+04	1.291700E+04	2.098642E+04	2.290274E+04	2.157268E+04	2.298883E+04	2.216572E+04	1.364970E+04	2.183342E+04	1.364970E+04	2.183342E+04	1.539598E+04
3.300000E+00	2.484321E+03	1.152871E+04	1.384053E+04	1.905495E+04	1.332743E+04	1.981249E+04	2.268496E+04	2.183532E+04	2.308677E+04	2.318496E+04	2.402028E+04	2.498628E+04	4.558852E+03	1.284915E+04	1.667592E+04	1.956387E+04	2.335360E+04	2.370188E+04	2.516397E+04	4.558852E+03	1.284916E+04	1.667592E+04	1.956387E+04	2.335360E+04	2.370189E+04	2.516399E+04	1.332794E+04	2.183867E+04	2.317524E+04	2.218971E+04	2.453477E+04	2.260711E+04	1.434891E+04	2.250667E+04	1.434891E+04	2.250667E+04	1.559820E+04
3.200000E+00	3.573990E+03	1.251218E+04	1.499003E+04	2.017801E+04	1.385450E+04	2.113650E+04	2.360502E+04	2.281997E+04	2.398643E+04	2.421070E+04	2.480608E+04	2.555469E+04	5.237440E+03	1.361980E+04	1.757611E+04	2.021675E+04	2.413040E+04	2.453590E+04	2.570892E+04	5.237440E+03	1.361980E+04	1.757611E+04	2.021675E+04	2.413040E+04	2.453590E+04	2.570891E+04	1.385499E+04	2.282357E+04	2.351799E+04	2.288220E+04	2.509554E+04	2.310554E+04	1.517772E+04	2.324786E+04	1.517772E+04	2.324786E+04	1.593120E+04
3.100000E+00	4.811465E+03	1.351598E+04	1.650089E+04	2.144703E+04	1.451182E+04	2.259657E+04	2.416811E+04	2.388585E+04	2.543495E+04	2.556084E+04	2.572763E+04	2.622824E+04	6.074180E+03	1.452015E+04	1.860237E+04	2.098209E+04	2.472160E+04	2.582297E+04	2.629843E+04	6.074181E+03	1.452015E+04	1.860237E+04	2.098209E+04	2.472159E+04	2.582297E+04	2.629843E+04	1.451224E+04	2.388903E+04	2.394413E+04	2.366406E+04	2.569862E+04	2.368766E+04	1.611029E+04	2.406769E+04	1.611029E+04	2.406769E+04	1.639156E+04
