# Supplementary material for: Investigation of the RbCa molecule: Experiment and theory
Source: J Mol Spectrosc. 2015 Apr;310:126–34. doi: 10.1016/j.jms.2015.01.006 (PMC4407902; doi:10.1016/j.jms.2015.01.006)
Supplement: Supplementary file 2 [file mmc2.txt]

r	X $^2\Sigma^+$	2 $^2\Sigma^+$	3 $^2\Sigma^+$	4 $^2\Sigma^+$	1 $^2\Delta$	5 $^2\Sigma^+$	6 $^2\Sigma^+$	2 $^2\Delta$	7 $^2\Sigma^+$	3 $^2\Delta$	8 $^2\Sigma^+$	9 $^2\Sigma^+$	1 $^2\Pi$	2 $^2\Pi$	3 $^2\Pi$	4 $^2\Pi$	5 $^2\Pi$	6 $^2\Pi$	7 $^2\Pi$	1 $^2\Pi$	2 $^2\Pi$	3 $^2\Pi$	4 $^2\Pi$	5 $^2\Pi$	6 $^2\Pi$	7 $^2\Pi$	1 $^2\Delta$	2 $^2\Delta$	3 $^2\Delta$	1 $^4\Sigma^+$	2 $^4\Sigma^+$	1 $^4\Delta$	1 $^4\Pi$	2 $^4\Pi$	1 $^4\Pi$	2 $^4\Pi$	1 $^4\Delta$
3.000000E+01	-6.108000E-06	1.211723E-03	-1.222398E-03	1.120290E-03	-1.045870E-03	3.909010E-04	3.364150E-04	-4.136050E-04	-3.796330E-04	3.533640E-04	-1.050350E-03	6.103419E-03	-5.911430E-04	6.115830E-04	4.673970E-04	-1.662740E-04	-1.846870E-04	5.092060E-04	-2.799780E-03	-5.917830E-04	6.115560E-04	4.675810E-04	-1.645660E-04	-1.844050E-04	5.092270E-04	-2.799781E-03	-1.044139E-03	3.372030E-04	3.543750E-04	-1.221089E-03	3.367760E-04	-4.132510E-04	6.114730E-04	-1.636380E-04	6.114730E-04	-1.636380E-04	3.372040E-04
2.500000E+01	8.954000E-06	2.604040E-03	-2.595247E-03	2.423727E-03	-2.140187E-03	1.451503E-03	7.233470E-04	-7.306640E-04	-7.730900E-04	7.621220E-04	-2.120270E-03	1.428210E-02	-1.203702E-03	1.315240E-03	9.437020E-04	-3.207160E-04	-3.749410E-04	1.026974E-03	-5.743762E-03	-1.203667E-03	1.315246E-03	9.437670E-04	-3.210680E-04	-3.749990E-04	1.026949E-03	-5.743752E-03	-2.137873E-03	7.218440E-04	7.652980E-04	-2.594523E-03	7.240890E-04	-7.271410E-04	1.315167E-03	-3.245780E-04	1.315167E-03	-3.245780E-04	7.218080E-04
2.000000E+01	5.383900E-05	6.741632E-03	-6.556811E-03	6.407670E-03	-5.178480E-03	8.300750E-03	-1.762666E-03	1.801024E-03	1.905020E-03	-2.189993E-03	-6.611050E-03	7.670200E-02	-2.900196E-03	3.252824E-03	2.117714E-03	-7.272380E-04	-7.956760E-04	2.442051E-03	-1.309601E-02	-2.900211E-03	3.252818E-03	2.117751E-03	-7.273040E-04	-7.959270E-04	2.441984E-03	-1.309550E-02	-5.173844E-03	1.807148E-03	1.896724E-03	-6.555042E-03	-1.726921E-03	1.802449E-03	3.250691E-03	-7.328790E-04	3.250691E-03	-7.328790E-04	1.808841E-03
1.500000E+01	4.207160E-04	2.662298E-02	-2.078814E-02	5.997290E-02	-1.611038E-02	1.218778E-01	-5.254265E-03	6.039414E-03	6.241456E-03	-7.482360E-03	-2.778302E-02	1.750209E+00	-8.760763E-03	1.064766E-02	6.930975E-03	-1.792894E-03	-2.333255E-03	7.913875E-03	3.778581E-02	-8.761093E-03	1.064771E-02	6.930607E-03	-1.792819E-03	-2.333162E-03	7.913931E-03	3.792737E-02	-1.610831E-02	6.020888E-03	6.255411E-03	-2.081497E-02	-5.508585E-03	6.038448E-03	1.064584E-02	-1.793395E-03	1.064584E-02	-1.793395E-03	6.037023E-03
1.400000E+01	7.904670E-04	3.939886E-02	-3.249241E-02	1.249737E-01	-2.147422E-02	2.291920E-01	-7.487434E-03	8.157142E-03	-1.008445E-02	8.583111E-03	-4.268120E-02	3.494200E+00	-1.091122E-02	1.426097E-02	1.082022E-02	-1.894853E-03	-3.285755E-03	9.072625E-03	1.772405E-01	-1.090092E-02	1.426100E-02	1.081932E-02	-1.894845E-03	-3.285759E-03	9.072542E-03	1.777583E-01	-2.146224E-02	7.760716E-03	7.787673E-03	-3.244844E-02	8.235940E-03	-7.333405E-03	1.428759E-02	-1.858659E-03	1.428759E-02	-1.858659E-03	7.745933E-03
1.300000E+01	1.328102E-03	6.108382E-02	-4.183608E-02	2.782324E-01	-2.860497E-02	4.165617E-01	-9.274424E-03	1.130671E-02	-1.333441E-02	1.172626E-02	-2.665580E-02	5.622010E+00	-1.425839E-02	1.965250E-02	2.395747E-02	-2.073353E-03	-4.057371E-03	1.232604E-02	7.841678E-01	-1.426082E-02	1.965259E-02	2.395618E-02	-2.073366E-03	-4.057401E-03	1.232632E-02	7.850847E-01	-2.858807E-02	1.092669E-02	1.096627E-02	-4.180897E-02	1.133040E-02	-9.171030E-03	1.960453E-02	-2.105027E-03	1.960453E-02	-2.105027E-03	1.086115E-02
1.200000E+01	2.369963E-03	1.027532E-01	-5.498467E-02	6.423509E-01	-3.892817E-02	6.761724E-01	-1.083264E-02	1.638726E-02	-1.776390E-02	1.657147E-02	3.087658E+00	4.258477E+00	-1.863847E-02	2.800336E-02	6.263570E-02	-1.931457E-03	-4.937555E-03	1.752639E-02	3.758971E+00	-1.863321E-02	2.800337E-02	6.259208E-02	-1.931433E-03	-4.937582E-03	1.752428E-02	3.764916E+00	-3.890328E-02	1.589194E-02	1.591297E-02	-5.521050E-02	1.617102E-02	-1.101424E-02	2.783448E-02	-2.155407E-03	2.783448E-02	-2.155407E-03	1.573804E-02
1.100000E+01	4.650974E-03	1.883980E-01	-7.449500E-02	1.453484E+00	-5.428771E-02	8.561654E-01	-1.108400E-02	2.492590E-02	-1.928795E-02	2.469757E-02	7.612448E+00	6.973869E-02	-2.323622E-02	4.269760E-02	1.893039E-01	5.186050E-04	-5.441048E-03	1.987088E-01	1.194312E+01	-2.322854E-02	4.269743E-02	1.893090E-01	5.183760E-04	-5.441186E-03	1.986598E-01	1.194285E+01	-5.423438E-02	2.464483E-02	2.415823E-02	-7.571341E-02	-1.242703E-02	2.426446E-02	4.164193E-02	-9.670490E-04	4.164193E-02	-9.670490E-04	2.381269E-02
1.050000E+01	6.740067E-03	2.621297E-01	-8.680000E-02	2.068312E+00	-6.473518E-02	8.378299E-01	-9.138371E-03	3.193188E-02	-1.556375E-02	3.106013E-02	7.259742E+00	4.708131E-03	-2.448528E-02	5.512853E-02	3.483685E-01	5.114113E-03	-4.622446E-03	1.424528E+01	8.332921E-02	-2.447555E-02	5.512876E-02	3.483616E-01	5.113842E-03	-4.623347E-03	1.424534E+01	8.333339E-02	-6.464319E-02	3.175244E-02	3.061665E-02	-8.959718E-02	-1.237798E-02	3.040159E-02	5.229235E-02	7.550360E-04	5.229235E-02	7.550360E-04	3.001247E-02
1.000000E+01	9.991722E-03	3.696826E-01	-1.007457E-01	2.742670E+00	-7.773828E-02	7.434253E-01	-4.006303E-03	4.254491E-02	-1.342080E-04	4.037914E-02	6.572410E+00	-2.162489E-02	-2.353027E-02	7.429819E-02	6.641720E-01	1.793488E-02	1.663290E-03	1.452503E+01	6.619619E-02	-2.354458E-02	7.429781E-02	6.641578E-01	1.793497E-02	1.661861E-03	1.452557E+01	6.619637E-02	-7.757463E-02	4.235464E-02	3.977587E-02	-1.080569E-01	-1.118054E-02	3.884565E-02	6.716628E-02	3.980207E-03	6.716628E-02	3.980207E-03	3.850834E-02
9.500000E+00	1.505930E-02	5.249923E-01	-1.154961E-01	3.338150E+00	-9.405104E-02	6.081763E-01	6.746912E-03	5.909791E-02	3.445592E-02	5.429213E-02	5.685256E+00	-2.757100E-02	-1.759357E-02	1.065707E-01	1.294380E+00	6.326011E-02	1.357453E+01	2.903659E-03	7.817776E-02	-1.758095E-02	1.065697E-01	1.294337E+00	6.326115E-02	1.357430E+01	2.902933E-03	7.818653E-02	-9.374441E-02	5.887046E-02	5.362914E-02	-1.322745E-01	-7.982088E-03	5.068076E-02	8.846286E-02	9.841633E-03	8.846286E-02	9.841633E-03	5.040761E-02
9.000000E+00	2.298231E-02	7.450243E-01	-1.278428E-01	3.712476E+00	-1.145864E-01	4.662841E-01	2.633859E-02	8.679074E-02	8.309087E-02	7.568675E-02	4.717530E+00	-2.370170E-04	-9.064480E-04	1.661896E-01	2.461804E+00	2.911266E-01	1.147880E+01	9.713652E-03	1.014833E-01	-9.087290E-04	1.661904E-01	2.461852E+00	2.911268E-01	1.147878E+01	9.714466E-03	1.014773E-01	-1.140325E-01	8.667777E-02	7.536195E-02	-1.652158E-01	-1.443788E-03	6.754046E-02	1.199289E-01	2.035794E-02	1.199289E-01	2.035794E-02	6.736352E-02
8.500000E+00	3.538351E-02	1.046751E+00	-1.325502E-01	3.746034E+00	-1.403118E-01	3.470668E-01	5.816546E-02	1.361641E-01	1.170314E-01	1.118458E-01	3.746869E+00	1.197802E-01	3.893562E-02	2.867965E-01	4.122131E+00	1.620653E+00	7.512865E+00	2.662430E-02	1.377137E-01	3.893712E-02	2.867963E-01	4.122162E+00	1.620673E+00	7.512884E+00	2.662207E-02	1.377151E-01	-1.393280E-01	1.356677E-01	1.113773E-01	-2.109740E-01	1.096427E-02	9.212701E-02	1.678783E-01	3.909543E-02	1.678783E-01	3.909543E-02	9.200214E-02
8.000000E+00	5.483394E-02	1.439933E+00	-1.258737E-01	3.376081E+00	-1.712940E-01	2.835211E-01	9.679208E-02	2.298000E-01	1.165307E-01	1.777529E-01	2.709660E+00	5.154317E-01	1.303018E-01	5.468253E-01	5.464241E+00	3.105056E+00	3.432404E+00	5.482079E-02	1.933073E-01	1.302891E-01	5.468094E-01	5.464239E+00	3.105019E+00	3.432430E+00	5.481115E-02	1.933165E-01	-1.697053E-01	2.273527E-01	1.737811E-01	-2.760086E-01	3.441133E-02	1.283054E-01	2.428021E-01	7.198607E-02	2.428021E-01	7.198607E-02	1.282944E-01
7.500000E+00	8.527434E-02	1.916042E+00	-1.184039E-01	2.620674E+00	-2.022387E-01	3.804525E-01	8.252918E-02	4.124715E-01	7.143048E-02	2.905071E-01	1.526038E+00	1.517138E+00	3.440668E-01	1.091042E+00	5.552367E+00	2.621075E+00	2.142304E+00	1.001209E-01	2.870267E-01	3.440999E-01	1.091039E+00	5.552317E+00	2.620984E+00	2.142333E+00	1.001150E-01	2.870146E-01	-2.002450E-01	4.069908E-01	2.843731E-01	-3.688655E-01	7.817208E-02	1.824103E-01	3.619807E-01	1.311272E-01	3.619807E-01	1.311272E-01	1.825060E-01
7.000000E+00	1.326889E-01	2.420636E+00	-1.412753E-01	1.627239E+00	-1.991216E-01	8.838423E-01	-2.355445E-01	7.509068E-01	-5.347616E-02	4.685889E-01	6.488495E-01	4.194490E+00	8.598393E-01	1.922159E+00	4.222462E+00	2.218228E+00	1.630600E+00	1.560475E-01	4.344363E-01	8.598110E-01	1.922155E+00	4.222514E+00	2.218137E+00	1.630551E+00	1.560748E-01	4.342911E-01	-1.980974E-01	7.349368E-01	4.570579E-01	-5.007527E-01	1.590852E-01	2.634200E-01	5.515293E-01	2.395101E-01	5.515293E-01	2.395101E-01	2.630735E-01
6.500000E+00	2.055643E-01	2.821417E+00	-1.921326E-01	6.435445E-01	2.837966E-02	1.791998E+00	-1.121514E+00	1.150317E+00	-1.748467E-01	6.890147E-01	4.140357E-01	5.389810E+00	1.983482E+00	2.241779E+00	2.291232E+00	2.188579E+00	1.205820E+00	1.928772E-01	6.446374E-01	1.983494E+00	2.241768E+00	2.291254E+00	2.188553E+00	1.205847E+00	1.928721E-01	6.445755E-01	2.781874E-02	1.141542E+00	6.852626E-01	-6.870863E-01	3.040501E-01	3.820092E-01	8.433268E-01	4.449290E-01	8.433268E-01	4.449290E-01	3.819712E-01
6.000000E+00	3.156104E-01	2.932899E+00	-1.350947E-01	-6.595047E-02	1.107108E+00	2.335902E+00	-2.233009E+00	8.266194E-01	-1.182283E-01	9.076664E-01	2.507996E+00	2.383366E+00	3.412014E+00	1.597073E+00	9.089902E-01	2.021614E+00	7.597043E-01	1.273126E-01	7.373293E-01	3.412014E+00	1.597077E+00	9.090116E-01	2.021657E+00	7.595396E-01	1.270552E-01	7.373591E-01	1.097425E+00	8.174668E-01	9.006196E-01	-9.396073E-01	5.596540E-01	5.541753E-01	1.254095E+00	8.358347E-01	1.254095E+00	8.358347E-01	5.534016E-01
5.800000E+00	3.733209E-01	2.862847E+00	-3.365694E-02	-2.084897E-01	1.724451E+00	2.313722E+00	-2.673601E+00	4.384578E-01	7.386685E-02	1.003873E+00	4.469887E+00	1.099716E-01	3.804474E+00	1.344024E+00	6.212620E-01	1.748191E+00	5.959190E-01	-2.485598E-02	6.817540E-01	3.804476E+00	1.344034E+00	6.212510E-01	1.748162E+00	5.958882E-01	-2.494192E-02	6.818684E-01	1.711487E+00	4.323715E-01	9.975333E-01	-1.059214E+00	7.019986E-01	6.408262E-01	1.444014E+00	1.055659E+00	1.444017E+00	1.055656E+00	6.394373E-01
5.500000E+00	4.773899E-01	2.631732E+00	2.395461E-01	-1.420198E-01	2.443157E+00	1.881217E+00	-3.300049E+00	-9.724367E-02	1.900330E+00	1.176908E+00	2.360664E+00	2.043621E-01	4.107846E+00	1.169252E+00	4.458165E-01	1.032649E+00	4.336414E-01	-6.536620E-01	8.504926E-01	4.107856E+00	1.169239E+00	4.456744E-01	1.032439E+00	4.336184E-01	-6.535575E-01	8.502157E-01	2.428904E+00	-9.977765E-02	1.172086E+00	-1.256504E+00	9.694371E-01	7.901489E-01	1.733001E+00	1.427848E+00	1.733001E+00	1.427848E+00	7.887714E-01
5.400000E+00	5.170316E-01	2.524110E+00	3.673752E-01	-9.758744E-03	2.604300E+00	1.594397E+00	-3.489440E+00	-2.445955E-01	1.244043E+00	3.952475E+00	2.376135E-01	2.173473E-01	4.142971E+00	1.173604E+00	4.129475E-01	7.416636E-01	4.051386E-01	-7.516007E-01	7.419185E-01	4.142973E+00	1.173605E+00	4.129760E-01	7.417278E-01	4.050848E-01	-7.518747E-01	7.421195E-01	2.590630E+00	-2.461746E-01	1.239738E+00	-1.326001E+00	1.071622E+00	8.451868E-01	1.825014E+00	1.551717E+00	1.825014E+00	1.551717E+00	8.438358E-01
5.300000E+00	5.591596E-01	2.403240E+00	5.154983E-01	1.666735E-01	2.729027E+00	1.244722E+00	-3.663915E+00	-3.782383E-01	4.676201E+00	1.315952E+00	-5.632614E-01	2.276591E-01	4.151130E+00	1.209993E+00	3.642498E-01	4.513876E-01	3.928398E-01	-5.869117E-01	8.833072E-01	4.151136E+00	1.209979E+00	3.640712E-01	4.513130E-01	3.928172E-01	-5.876357E-01	8.846994E-01	2.715947E+00	-3.786623E-01	1.312153E+00	-1.396940E+00	1.180296E+00	9.027348E-01	1.912338E+00	1.672741E+00	1.912338E+00	1.672741E+00	9.014220E-01
5.200000E+00	6.048568E-01	2.267896E+00	6.825567E-01	3.258614E-01	2.810468E+00	8.919523E-01	-3.817868E+00	-4.815543E-01	4.682354E+00	1.401409E+00	-6.812504E-01	2.638551E-01	4.136349E+00	1.271289E+00	2.793084E-01	1.950949E-01	3.463744E-01	-5.357211E-01	6.479398E-01	4.136356E+00	1.271289E+00	2.791767E-01	1.950870E-01	3.465658E-01	-5.354643E-01	6.479382E-01	2.799619E+00	-4.798834E-01	1.398132E+00	-1.468995E+00	1.302832E+00	9.693397E-01	1.996078E+00	1.798932E+00	1.996078E+00	1.798932E+00	9.718819E-01
5.100000E+00	6.516671E-01	2.124941E+00	8.763396E-01	4.475046E-01	2.874578E+00	5.521408E-01	-3.949629E+00	-5.973935E-01	4.549570E+00	1.482204E+00	-6.679138E-01	2.836758E-01	4.101437E+00	1.368687E+00	1.575082E-01	-5.819558E-02	3.384890E-01	-4.422726E-01	8.968085E-01	4.101420E+00	1.368717E+00	1.577857E-01	-5.804138E-02	3.381981E-01	-4.433989E-01	8.960609E-01	2.864623E+00	-5.945940E-01	1.479285E+00	-1.541529E+00	1.423386E+00	1.031835E+00	2.069528E+00	1.911889E+00	2.069528E+00	1.911889E+00	4.655816E+00
5.000000E+00	7.003782E-01	1.973484E+00	1.095818E+00	4.880551E-01	2.912471E+00	2.724596E-01	-4.052501E+00	-7.048492E-01	4.438687E+00	1.565976E+00	-6.756652E-01	3.177212E-01	4.049726E+00	1.494458E+00	-8.142072E-03	-2.800349E-01	3.305051E-01	-3.746452E-01	1.004069E+00	4.049716E+00	1.494469E+00	-7.827741E-03	-2.800094E-01	3.301565E-01	-3.751299E-01	1.003911E+00	2.903469E+00	-7.007313E-01	1.563462E+00	-1.614144E+00	1.548097E+00	1.096762E+00	2.134159E+00	2.021091E+00	2.134159E+00	2.021092E+00	4.494993E+00
4.900000E+00	7.505519E-01	1.815247E+00	1.344225E+00	4.310001E-01	2.927279E+00	5.486218E-02	-4.144212E+00	-8.050000E-01	4.316329E+00	1.651601E+00	-6.871580E-01	3.363645E-01	3.983896E+00	1.645545E+00	-2.167493E-01	-4.692083E-01	3.274408E-01	-2.883063E-01	1.064672E+00	3.983864E+00	1.645576E+00	-2.163102E-01	-4.691402E-01	3.274138E-01	-2.878454E-01	1.064655E+00	2.919176E+00	-7.993405E-01	1.649345E+00	-1.686337E+00	1.675817E+00	1.163208E+00	2.189115E+00	2.127140E+00	2.189115E+00	2.127141E+00	4.329378E+00
4.800000E+00	8.016637E-01	1.652398E+00	1.623657E+00	2.856054E-01	2.922170E+00	-1.059088E-01	-4.209716E+00	-8.988320E-01	4.179402E+00	1.737745E+00	-7.157711E-01	3.563244E-01	3.905956E+00	1.818358E+00	-4.583174E-01	-6.260089E-01	3.290935E-01	-2.100511E-01	1.110081E+00	3.905965E+00	1.818350E+00	-4.582138E-01	-6.260482E-01	3.291641E-01	-2.097049E-01	1.110117E+00	2.915076E+00	-8.916257E-01	1.735975E+00	-1.757483E+00	1.804827E+00	1.231625E+00	2.233727E+00	2.230145E+00	2.233727E+00	2.230145E+00	4.159873E+00
4.700000E+00	8.528876E-01	1.486959E+00	1.933695E+00	6.295701E-02	2.899862E+00	-2.241030E-01	-4.251428E+00	-9.870236E-01	4.035758E+00	1.822732E+00	-7.574108E-01	3.698225E-01	3.818442E+00	2.006642E+00	-7.338486E-01	-7.513717E-01	3.368465E-01	-1.642074E-01	1.156741E+00	3.818442E+00	2.006628E+00	-7.339123E-01	-7.514003E-01	3.367423E-01	-1.648830E-01	1.156665E+00	2.894006E+00	-9.780058E-01	1.821362E+00	-1.826936E+00	1.933337E+00	1.301904E+00	2.267513E+00	2.330224E+00	2.267513E+00	2.330224E+00	3.987421E+00
4.600000E+00	9.032730E-01	1.321187E+00	2.267906E+00	-2.217836E-01	2.863005E+00	-3.107656E-01	-4.266038E+00	-1.069689E+00	3.886184E+00	1.904781E+00	-7.816944E-01	3.731129E-01	3.722933E+00	2.203724E+00	-1.029608E+00	-8.480822E-01	3.496268E-01	-1.445284E-01	1.226188E+00	3.722940E+00	2.203709E+00	-1.029712E+00	-8.481079E-01	3.497632E-01	-1.440605E-01	1.226189E+00	2.858298E+00	-1.058724E+00	1.903637E+00	-1.893942E+00	2.059113E+00	1.373646E+00	2.290277E+00	2.426941E+00	2.290277E+00	2.426941E+00	3.812965E+00
4.500000E+00	9.530691E-01	1.154982E+00	2.609089E+00	-5.501229E-01	2.813900E+00	-3.738309E-01	-4.276693E+00	-1.150109E+00	3.695281E+00	1.985402E+00	-7.969087E-01	3.385458E-01	3.620624E+00	2.399965E+00	-1.332736E+00	-9.188249E-01	3.411328E-01	-1.861135E-01	1.328052E+00	3.620623E+00	2.399956E+00	-1.332683E+00	-9.188837E-01	3.410449E-01	-1.862081E-01	1.328094E+00	2.810085E+00	-1.135400E+00	1.985082E+00	-1.959056E+00	2.184259E+00	1.451228E+00	2.303783E+00	2.520481E+00	2.303783E+00	2.520481E+00	3.637422E+00
4.400000E+00	9.979720E-01	9.967475E-01	2.924519E+00	-8.763781E-01	2.754907E+00	-4.180368E-01	-4.238499E+00	-1.222871E+00	3.536620E+00	2.053966E+00	-7.524405E-01	2.980091E-01	3.513574E+00	2.593983E+00	-1.639051E+00	-9.660598E-01	3.601423E-01	-2.402188E-01	1.427056E+00	3.513575E+00	2.593926E+00	-1.639185E+00	-9.660433E-01	3.602073E-01	-2.402929E-01	1.426942E+00	2.752158E+00	-1.205429E+00	2.054178E+00	-2.018554E+00	2.295986E+00	1.526331E+00	2.304074E+00	2.606404E+00	2.304074E+00	2.606404E+00	3.461821E+00
4.300000E+00	1.038155E+00	8.465176E-01	3.170672E+00	-1.163467E+00	2.687250E+00	-4.425291E-01	-4.184535E+00	-1.288933E+00	3.355761E+00	2.113237E+00	-7.043257E-01	1.921049E-01	3.402780E+00	2.775439E+00	-1.931392E+00	-9.946506E-01	3.886068E-01	-3.025634E-01	1.538288E+00	3.402780E+00	2.775398E+00	-1.931479E+00	-9.946072E-01	3.887188E-01	-3.026564E-01	1.538239E+00	2.687281E+00	-1.281019E+00	2.108198E+00	-2.072698E+00	2.396640E+00	1.607390E+00	2.293279E+00	2.685030E+00	2.293279E+00	2.685030E+00	3.287324E+00
4.200000E+00	1.072225E+00	7.076385E-01	3.312078E+00	-1.376732E+00	2.612805E+00	-4.504083E-01	-4.099027E+00	-1.349108E+00	3.183131E+00	2.160211E+00	-6.309715E-01	1.423411E-01	3.289201E+00	2.940913E+00	-2.205508E+00	-1.007849E+00	4.296800E-01	-3.723375E-01	1.664156E+00	3.289195E+00	2.940896E+00	-2.205544E+00	-1.007840E+00	4.297436E-01	-3.723539E-01	1.664195E+00	2.613841E+00	-1.340294E+00	2.153620E+00	-2.121119E+00	2.486114E+00	1.689148E+00	2.271303E+00	2.754213E+00	2.271303E+00	2.754213E+00	3.114371E+00
4.100000E+00	1.098959E+00	5.829529E-01	3.339029E+00	-1.509129E+00	2.533159E+00	-4.412772E-01	-3.996353E+00	-1.404330E+00	3.015966E+00	2.191787E+00	-5.676328E-01	1.770085E-01	3.173589E+00	3.087527E+00	-2.455287E+00	-1.011828E+00	4.938468E-01	-4.221012E-01	1.794117E+00	3.173576E+00	3.087675E+00	-2.455040E+00	-1.011608E+00	4.938730E-01	-4.217697E-01	1.793847E+00	2.534186E+00	-1.393029E+00	2.185104E+00	-2.165044E+00	2.562802E+00	1.774418E+00	2.237742E+00	2.811384E+00	2.237742E+00	2.811384E+00	2.942656E+00
4.000000E+00	1.116587E+00	4.758560E-01	3.265161E+00	-1.592339E+00	2.452821E+00	-4.066078E-01	-3.840386E+00	-1.444479E+00	2.864862E+00	2.191198E+00	1.553310E+00	-5.157833E-01	3.058069E+00	3.208999E+00	-2.669632E+00	-1.004130E+00	5.508637E-01	-4.338324E-01	-4.190883E+00	3.058062E+00	3.209055E+00	-2.669591E+00	-1.004094E+00	5.507662E-01	-4.337035E-01	-4.191351E+00	2.451645E+00	-1.438972E+00	2.202612E+00	-2.199043E+00	2.622943E+00	1.871193E+00	2.193576E+00	2.853379E+00	2.193576E+00	2.853379E+00	2.776663E+00
3.900000E+00	1.123745E+00	3.931367E-01	3.125600E+00	-1.676310E+00	2.370074E+00	-3.348243E-01	-3.658865E+00	-1.478577E+00	2.719469E+00	2.193841E+00	1.571613E+00	-6.433864E-01	2.943426E+00	3.305588E+00	-2.859390E+00	-9.933057E-01	6.038351E-01	-3.674298E-01	-4.294677E+00	2.943434E+00	3.305619E+00	-2.859419E+00	-9.933476E-01	6.036945E-01	-3.672734E-01	-4.294470E+00	2.366767E+00	-1.472114E+00	2.205325E+00	-2.224086E+00	2.665980E+00	1.979113E+00	2.137445E+00	2.877065E+00	2.137445E+00	2.877065E+00	2.616314E+00
3.800000E+00	1.119023E+00	3.385080E-01	2.943540E+00	-1.816184E+00	2.284021E+00	-2.013828E-01	-3.488315E+00	-1.501139E+00	2.592667E+00	2.180368E+00	1.579788E+00	-8.966777E-01	2.830574E+00	3.379710E+00	-3.015014E+00	-9.772162E-01	6.642695E-01	-1.444712E-01	-4.136318E+00	2.830579E+00	3.379719E+00	-3.015018E+00	-9.772064E-01	6.641211E-01	-1.443254E-01	-4.135385E+00	2.277685E+00	-1.496381E+00	2.193003E+00	-2.240966E+00	2.693470E+00	2.099906E+00	2.068466E+00	2.879319E+00	2.068466E+00	2.879319E+00	2.462764E+00
3.700000E+00	1.101323E+00	3.192826E-01	2.734247E+00	-2.071729E+00	2.198050E+00	3.005430E-02	-3.307597E+00	-1.510085E+00	2.498292E+00	2.159489E+00	1.566711E+00	-9.213279E-01	2.720703E+00	3.426708E+00	-3.133934E+00	-9.631314E-01	7.330492E-01	2.636111E-01	-3.566699E+00	2.720706E+00	3.426702E+00	-3.133970E+00	-9.631448E-01	7.331001E-01	2.635551E-01	-3.566356E+00	2.191998E+00	-1.504844E+00	2.179829E+00	-2.255170E+00	2.711861E+00	2.232702E+00	1.985653E+00	2.857162E+00	1.985653E+00	2.857162E+00	2.317191E+00
3.600000E+00	1.069589E+00	3.445262E-01	2.501758E+00	-2.482603E+00	2.111091E+00	3.666404E-01	-3.124911E+00	-1.501217E+00	2.464426E+00	2.182769E+00	1.479721E+00	-4.992825E-01	2.614282E+00	3.448289E+00	-3.215037E+00	-9.480253E-01	8.149294E-01	7.519961E-01	-5.185639E-02	2.614274E+00	3.448282E+00	-3.215057E+00	-9.478546E-01	8.150008E-01	7.518512E-01	-5.419507E-02	2.104971E+00	-1.495478E+00	3.333681E+00	-1.763552E+00	2.218074E+00	2.367997E+00	1.887017E+00	2.806862E+00	1.887016E+00	2.806863E+00	2.179708E+00
3.500000E+00	1.023583E+00	4.275968E-01	2.246171E+00	-2.831888E+00	2.031308E+00	6.024259E-01	-2.954388E+00	-1.474766E+00	2.472568E+00	1.906841E+00	1.675770E+00	1.734914E-01	2.514022E+00	3.438903E+00	-3.250552E+00	-9.325939E-01	9.064859E-01	1.099684E+00	-3.953790E+00	2.514021E+00	3.438903E+00	-3.250566E+00	-9.325671E-01	9.064740E-01	1.099652E+00	-3.963666E+00	2.023184E+00	-1.470746E+00	3.263222E+00	2.452488E+00	-2.000145E+00	2.502474E+00	1.773493E+00	2.728570E+00	1.773493E+00	2.728570E+00	2.054378E+00
3.400000E+00	9.632851E-01	5.825358E-01	1.956061E+00	-2.821132E+00	1.952327E+00	4.358152E-01	-2.834614E+00	-1.415932E+00	2.592675E+00	1.754601E+00	1.692456E+00	7.629002E-01	2.419698E+00	3.405506E+00	-3.241969E+00	-9.129002E-01	9.996247E-01	1.238921E+00	-5.111811E+00	2.419691E+00	3.405504E+00	-3.241946E+00	-9.129805E-01	9.996287E-01	1.238929E+00	-5.111569E+00	1.944710E+00	-1.412690E+00	3.190677E+00	2.473948E+00	-2.020540E+00	2.618488E+00	1.644156E+00	2.619078E+00	1.644156E+00	2.619078E+00	1.941060E+00
3.300000E+00	8.903160E-01	8.047624E-01	1.636240E+00	-2.699705E+00	1.877406E+00	1.260530E-01	-2.900098E+00	-1.310957E+00	2.941792E+00	1.704387E+00	1.560616E+00	1.071814E+00	2.332084E+00	3.346760E+00	-3.180893E+00	-8.915495E-01	1.087495E+00	1.236255E+00	6.326572E-01	2.332081E+00	3.346728E+00	-3.180863E+00	-8.915029E-01	1.087502E+00	1.236207E+00	6.326867E-01	1.870244E+00	-1.308862E+00	3.115319E+00	2.420458E+00	-1.957158E+00	2.705557E+00	1.500640E+00	2.473682E+00	1.500640E+00	2.473682E+00	1.840733E+00
3.200000E+00	8.065509E-01	1.040734E+00	1.338624E+00	-2.636720E+00	1.806516E+00	-1.283684E-01	1.621094E+00	-1.101312E+00	-3.600137E+00	3.898694E+00	1.348322E+00	1.263871E+00	2.252207E+00	3.249335E+00	-3.055747E+00	-8.709308E-01	1.064424E+00	1.258510E+00	4.516329E-01	2.252209E+00	3.249333E+00	-3.055753E+00	-8.709379E-01	1.064418E+00	1.258531E+00	4.516358E-01	1.799982E+00	-1.109415E+00	3.033180E+00	2.341595E+00	7.236384E-01	2.751448E+00	1.345647E+00	2.280159E+00	1.345647E+00	2.280159E+00	1.752610E+00
3.100000E+00	7.184213E-01	1.179254E+00	1.166910E+00	-2.649740E+00	1.739534E+00	-2.295138E-01	7.780322E-01	-7.651017E-02	-3.994173E+00	4.215762E+00	1.086637E+00	1.536267E+00	2.179381E+00	3.120253E+00	-2.859801E+00	-8.561245E-01	8.961738E-01	1.331922E+00	3.881519E-01	2.179383E+00	3.120247E+00	-2.859775E+00	-8.561282E-01	8.961681E-01	1.332052E+00	3.881562E-01	1.734507E+00	-1.181703E-01	2.947918E+00	2.254423E+00	5.264045E-01	2.767230E+00	1.190857E+00	2.029992E+00	1.190857E+00	2.029992E+00	1.678505E+00
