# Supplementary material for: Investigation of the RbCa molecule: Experiment and theory
Source: J Mol Spectrosc. 2015 Apr;310:126–34. doi: 10.1016/j.jms.2015.01.006 (PMC4407902; doi:10.1016/j.jms.2015.01.006)
Supplement: Supplementary file 3 [file mmc3.txt]

r	2 $^2\Sigma^+$	3 $^2\Sigma^+$	4 $^2\Sigma^+$	1 $^2\Delta$	5 $^2\Sigma^+$	6 $^2\Sigma^+$	2 $^2\Delta$	7 $^2\Sigma^+$	3 $^2\Delta$	8 $^2\Sigma^+$	9 $^2\Sigma^+$	1 $^2\Pi$	2 $^2\Pi$	3 $^2\Pi$	4 $^2\Pi$	5 $^2\Pi$	6 $^2\Pi$	7 $^2\Pi$	1 $^2\Pi$	2 $^2\Pi$	3 $^2\Pi$	4 $^2\Pi$	5 $^2\Pi$	6 $^2\Pi$	7 $^2\Pi$	1 $^2\Delta$	2 $^2\Delta$	3 $^2\Delta$
3.000000E+01	1.016660E+01	5.000000E-09	8.283000E-06	0.000000E+00	1.000000E-09	0.000000E+00	0.000000E+00	5.170000E-07	0.000000E+00	8.936162E+00	9.459094E-02	1.009139E+01	5.000000E-09	2.814000E-06	0.000000E+00	9.500000E-08	8.969756E+00	1.010535E-01	1.009139E+01	5.000000E-09	2.814000E-06	0.000000E+00	9.500000E-08	8.969756E+00	1.010535E-01	0.000000E+00	0.000000E+00	0.000000E+00
2.500000E+01	1.020284E+01	1.000000E-09	3.525400E-05	0.000000E+00	1.000000E-08	0.000000E+00	0.000000E+00	9.800000E-07	0.000000E+00	8.916639E+00	9.161217E-02	1.007282E+01	1.000000E-09	1.207800E-05	0.000000E+00	2.360000E-07	8.974810E+00	1.027535E-01	1.007282E+01	1.000000E-09	1.209600E-05	0.000000E+00	2.360000E-07	8.974802E+00	1.027533E-01	0.000000E+00	0.000000E+00	0.000000E+00
2.000000E+01	1.028594E+01	1.000000E-09	2.043180E-04	0.000000E+00	2.390000E-07	0.000000E+00	0.000000E+00	0.000000E+00	3.063000E-06	8.878695E+00	8.458070E-02	1.003177E+01	1.000000E-09	7.225100E-05	0.000000E+00	1.183000E-06	8.993239E+00	1.064821E-01	1.003177E+01	1.000000E-09	7.233900E-05	0.000000E+00	1.183000E-06	8.993202E+00	1.064812E-01	0.000000E+00	0.000000E+00	0.000000E+00
1.500000E+01	1.052054E+01	1.000000E-09	1.764059E-03	0.000000E+00	3.404900E-05	0.000000E+00	0.000000E+00	0.000000E+00	2.814600E-05	8.771164E+00	5.726647E-02	9.916815E+00	0.000000E+00	7.304480E-04	0.000000E+00	9.008000E-06	9.041446E+00	1.175325E-01	9.916815E+00	0.000000E+00	7.304460E-04	0.000000E+00	9.008000E-06	9.041453E+00	1.175311E-01	0.000000E+00	0.000000E+00	0.000000E+00
1.400000E+01	1.061536E+01	4.000000E-09	2.773274E-03	0.000000E+00	1.222300E-04	0.000000E+00	0.000000E+00	5.499200E-05	0.000000E+00	8.735469E+00	3.776999E-02	9.873429E+00	0.000000E+00	1.276760E-03	0.000000E+00	1.386000E-05	9.058726E+00	1.217264E-01	9.873431E+00	0.000000E+00	1.276759E-03	0.000000E+00	1.386100E-05	9.058726E+00	1.217237E-01	0.000000E+00	0.000000E+00	0.000000E+00
1.300000E+01	1.073946E+01	3.000000E-08	4.179644E-03	0.000000E+00	4.984050E-04	5.000000E-09	0.000000E+00	1.093700E-04	0.000000E+00	8.698071E+00	4.128668E-03	9.813006E+00	1.000000E-09	2.329658E-03	0.000000E+00	2.007600E-05	9.082895E+00	1.247932E-01	9.813004E+00	1.000000E-09	2.329647E-03	0.000000E+00	2.007600E-05	9.082895E+00	1.247882E-01	0.000000E+00	0.000000E+00	0.000000E+00
1.200000E+01	1.090891E+01	7.100000E-07	5.542323E-03	0.000000E+00	2.047430E-03	7.400000E-08	0.000000E+00	2.066510E-04	0.000000E+00	5.760245E+00	2.849089E+00	9.730902E+00	2.900000E-08	4.535350E-03	1.000000E-09	2.475100E-05	9.118059E+00	1.116623E-01	9.730901E+00	2.900000E-08	4.535357E-03	1.000000E-09	2.474900E-05	9.118057E+00	1.116254E-01	0.000000E+00	0.000000E+00	0.000000E+00
1.100000E+01	1.114795E+01	1.483100E-05	5.213834E-03	0.000000E+00	7.512316E-03	8.980000E-07	0.000000E+00	2.653950E-04	0.000000E+00	4.799681E-01	8.011592E+00	9.616123E+00	8.430000E-07	9.827049E-03	8.000000E-08	1.768600E-05	9.202805E+00	7.119208E-03	9.616118E+00	8.430000E-07	9.827064E-03	7.900000E-08	1.768200E-05	9.202821E+00	7.110773E-03	0.000000E+00	0.000000E+00	0.000000E+00
1.050000E+01	1.130599E+01	6.562100E-05	3.848168E-03	0.000000E+00	1.308923E-02	2.755000E-06	0.000000E+00	1.727380E-04	0.000000E+00	4.033084E-01	8.013606E+00	9.540488E+00	4.472000E-06	1.541199E-02	6.580000E-07	7.865000E-06	1.655765E-01	9.039033E+00	9.540481E+00	4.463000E-06	1.541172E-02	6.590000E-07	7.869000E-06	1.655798E-01	9.039019E+00	0.000000E+00	0.000000E+00	0.000000E+00
1.000000E+01	1.150023E+01	2.835000E-04	1.967399E-03	0.000000E+00	2.110896E-02	7.338000E-06	0.000000E+00	7.603000E-06	0.000000E+00	4.088789E-01	7.918466E+00	9.447537E+00	2.338900E-05	2.565016E-02	5.791000E-06	1.277500E-05	1.015584E-01	9.109191E+00	9.447539E+00	2.339200E-05	2.564879E-02	5.790000E-06	1.276400E-05	1.015489E-01	9.109199E+00	0.000000E+00	0.000000E+00	0.000000E+00
9.500000E+00	1.174228E+01	1.185095E-03	3.696220E-04	0.000000E+00	3.169978E-02	1.616000E-05	0.000000E+00	3.932150E-04	0.000000E+00	4.714939E-01	7.744001E+00	9.330405E+00	1.228520E-04	4.581031E-02	5.722300E-05	8.836474E-02	1.048200E-05	9.130423E+00	9.330399E+00	1.228370E-04	4.581068E-02	5.722300E-05	8.836678E-02	1.047400E-05	9.130427E+00	0.000000E+00	0.000000E+00	0.000000E+00
9.000000E+00	1.204830E+01	4.764455E-03	1.552010E-04	0.000000E+00	4.492772E-02	2.641500E-05	0.000000E+00	3.233777E-03	0.000000E+00	6.181016E-01	7.452412E+00	9.178084E+00	6.466450E-04	8.725922E-02	6.637770E-04	8.199650E-02	8.980000E-07	9.136946E+00	9.178081E+00	6.466360E-04	8.725732E-02	6.637820E-04	8.199610E-02	8.990000E-07	9.136949E+00	0.000000E+00	0.000000E+00	0.000000E+00
8.500000E+00	1.243812E+01	1.822017E-02	2.420483E-03	0.000000E+00	6.084975E-02	2.234200E-05	0.000000E+00	1.188197E-02	0.000000E+00	9.548189E-01	6.918889E+00	8.970400E+00	3.441821E-03	1.693795E-01	6.993891E-03	6.596372E-02	8.024000E-06	9.126466E+00	8.970390E+00	3.441541E-03	1.693773E-01	6.994026E-03	6.596008E-02	8.022000E-06	9.126469E+00	0.000000E+00	0.000000E+00	0.000000E+00
8.000000E+00	1.292913E+01	6.530029E-02	7.466074E-03	0.000000E+00	7.886292E-02	3.920000E-07	0.000000E+00	3.290317E-02	0.000000E+00	1.775325E+00	5.812769E+00	8.665750E+00	1.857017E-02	3.157899E-01	1.501543E-02	4.431751E-02	1.000000E-09	9.087706E+00	8.665752E+00	1.857020E-02	3.157883E-01	1.501722E-02	4.432054E-02	1.000000E-09	9.087752E+00	0.000000E+00	0.000000E+00	0.000000E+00
7.500000E+00	1.351529E+01	2.146210E-01	1.274873E-02	0.000000E+00	9.527953E-02	3.928220E-04	0.000000E+00	7.755583E-02	0.000000E+00	3.342785E+00	3.799095E+00	8.168379E+00	9.949181E-02	5.520706E-01	6.887948E-03	4.291610E-02	1.808220E-04	8.988896E+00	8.168380E+00	9.949180E-02	5.520822E-01	6.888636E-03	4.291758E-02	1.806290E-04	8.988723E+00	0.000000E+00	0.000000E+00	0.000000E+00
7.000000E+00	1.412277E+01	6.282818E-01	1.256624E-02	0.000000E+00	9.378455E-02	4.503655E-03	0.000000E+00	1.443333E-01	0.000000E+00	4.524231E+00	1.609879E+00	7.239241E+00	4.784238E-01	8.699503E-01	3.240190E-04	4.986303E-02	1.969636E-03	8.715709E+00	7.239256E+00	4.784234E-01	8.699641E-01	3.241850E-04	4.986703E-02	1.968053E-03	8.715515E+00	0.000000E+00	0.000000E+00	0.000000E+00
6.500000E+00	1.456620E+01	1.583570E+00	5.998399E-03	0.000000E+00	5.012486E-02	1.538076E-02	0.000000E+00	1.815682E-01	0.000000E+00	4.664255E+00	9.787826E-02	5.453304E+00	1.656897E+00	1.180432E+00	1.000925E-03	5.380835E-02	9.891301E-03	7.869797E+00	5.453286E+00	1.656903E+00	1.180428E+00	1.000093E-03	5.381341E-02	9.902182E-03	7.870695E+00	0.000000E+00	0.000000E+00	0.000000E+00
6.000000E+00	1.461677E+01	3.322633E+00	2.034773E-03	0.000000E+00	6.996640E-04	1.006728E-02	0.000000E+00	1.662690E-01	0.000000E+00	3.032981E+00	1.256459E+00	3.125156E+00	3.310299E+00	1.482571E+00	8.883600E-05	3.336135E-02	3.469474E-02	5.188284E+00	3.125166E+00	3.310295E+00	1.482535E+00	8.982200E-05	3.335041E-02	3.463685E-02	5.185078E+00	0.000000E+00	0.000000E+00	0.000000E+00
5.800000E+00	1.450562E+01	4.215579E+00	3.491818E-03	0.000000E+00	7.719371E-03	3.807247E-03	0.000000E+00	1.455320E-01	0.000000E+00	9.148156E-03	4.036689E+00	2.369042E+00	3.747740E+00	1.618282E+00	6.829794E-03	1.376093E-02	4.930994E-02	3.463795E+00	2.369050E+00	3.747714E+00	1.618277E+00	6.828201E-03	1.376382E-02	4.932815E-02	3.464282E+00	0.000000E+00	0.000000E+00	0.000000E+00
5.500000E+00	1.422841E+01	5.625321E+00	2.893161E-02	0.000000E+00	8.084645E-02	3.762110E-04	0.000000E+00	8.463569E-02	0.000000E+00	1.868982E-02	3.604572E+00	1.541457E+00	4.018603E+00	1.817001E+00	7.545941E-02	5.757120E-03	5.006429E-03	2.025809E+00	1.541461E+00	4.018605E+00	1.817007E+00	7.545131E-02	5.756376E-03	4.967009E-03	2.024534E+00	0.000000E+00	0.000000E+00	0.000000E+00
5.400000E+00	1.411546E+01	6.072700E+00	6.208732E-02	0.000000E+00	1.188948E-01	2.550130E-03	0.000000E+00	0.000000E+00	3.287407E-02	5.865183E-02	3.436045E+00	1.335842E+00	4.014062E+00	1.874284E+00	1.257885E-01	2.574326E-02	2.108683E-03	2.071418E+00	1.335840E+00	4.014063E+00	1.874281E+00	1.257914E-01	2.574194E-02	2.085439E-03	2.073699E+00	0.000000E+00	0.000000E+00	0.000000E+00
5.300000E+00	1.399618E+01	6.486021E+00	1.259515E-01	0.000000E+00	1.551187E-01	6.889136E-03	0.000000E+00	5.900977E-03	0.000000E+00	7.585890E-02	3.258627E+00	1.158342E+00	3.968678E+00	1.927109E+00	1.909745E-01	5.875103E-02	1.325320E-04	3.510585E+00	1.158341E+00	3.968668E+00	1.927137E+00	1.909501E-01	5.874574E-02	1.196110E-04	3.568839E+00	0.000000E+00	0.000000E+00	0.000000E+00
5.200000E+00	1.386942E+01	6.865373E+00	2.315734E-01	0.000000E+00	1.856567E-01	1.351840E-02	0.000000E+00	3.114530E-04	0.000000E+00	9.883052E-02	3.061500E+00	1.002263E+00	3.887882E+00	1.984797E+00	2.653358E-01	1.016058E-01	9.763401E-02	7.465807E+00	1.002262E+00	3.887880E+00	1.984802E+00	2.653263E-01	1.016040E-01	9.765192E-02	7.465581E+00	0.000000E+00	0.000000E+00	0.000000E+00
5.100000E+00	1.374364E+01	7.157399E+00	3.977998E-01	0.000000E+00	2.049524E-01	2.271012E-02	0.000000E+00	5.814300E-04	0.000000E+00	9.612311E-02	2.868932E+00	8.695172E-01	3.772387E+00	2.041899E+00	3.522963E-01	1.269882E-01	4.332135E-01	7.339511E+00	8.695121E-01	3.772389E+00	2.041872E+00	3.523222E-01	1.269777E-01	4.333774E-01	7.338832E+00	0.000000E+00	0.000000E+00	0.000000E+00
5.000000E+00	1.361622E+01	7.355721E+00	6.343111E-01	0.000000E+00	2.162752E-01	3.437565E-02	0.000000E+00	3.513803E-03	0.000000E+00	9.313955E-02	2.670389E+00	7.542015E-01	3.628471E+00	2.104487E+00	4.467105E-01	1.321304E-01	1.030868E+00	6.569296E+00	7.542029E-01	3.628473E+00	2.104472E+00	4.467247E-01	1.321283E-01	1.030909E+00	6.569114E+00	0.000000E+00	0.000000E+00	0.000000E+00
4.900000E+00	1.348798E+01	7.433738E+00	9.559674E-01	0.000000E+00	2.233456E-01	4.871418E-02	0.000000E+00	8.339654E-03	0.000000E+00	9.087981E-02	2.471431E+00	6.537135E-01	3.460698E+00	2.173868E+00	5.464543E-01	1.193516E-01	1.732153E+00	5.717810E+00	6.537132E-01	3.460702E+00	2.173833E+00	5.464787E-01	1.193480E-01	1.732261E+00	5.717727E+00	0.000000E+00	0.000000E+00	0.000000E+00
4.800000E+00	1.335910E+01	7.360619E+00	1.382922E+00	0.000000E+00	2.290147E-01	6.581552E-02	0.000000E+00	1.461913E-02	0.000000E+00	8.770753E-02	2.272928E+00	5.659622E-01	3.274082E+00	2.248871E+00	6.507220E-01	9.556728E-02	2.357714E+00	4.971862E+00	5.659607E-01	3.274074E+00	2.248892E+00	6.507191E-01	9.556207E-02	2.357867E+00	4.971806E+00	0.000000E+00	0.000000E+00	0.000000E+00
4.700000E+00	1.322939E+01	7.102925E+00	1.940029E+00	0.000000E+00	2.350252E-01	8.577400E-02	0.000000E+00	2.231146E-02	0.000000E+00	7.882564E-02	2.079342E+00	4.893353E-01	3.074450E+00	2.327613E+00	7.582925E-01	6.775884E-02	2.824620E+00	4.411382E+00	4.893326E-01	3.074443E+00	2.327618E+00	7.582933E-01	6.776154E-02	2.824494E+00	4.411369E+00	0.000000E+00	0.000000E+00	0.000000E+00
4.600000E+00	1.309844E+01	6.630977E+00	2.650690E+00	0.000000E+00	2.422117E-01	1.089387E-01	0.000000E+00	3.139739E-02	0.000000E+00	5.990158E-02	1.904529E+00	4.224426E-01	2.867148E+00	2.407565E+00	8.669642E-01	4.130726E-02	3.135579E+00	4.024557E+00	4.224429E-01	2.867149E+00	2.407557E+00	8.669636E-01	4.130510E-02	3.135633E+00	4.024505E+00	0.000000E+00	0.000000E+00	0.000000E+00
4.500000E+00	1.297176E+01	5.931596E+00	3.521055E+00	0.000000E+00	2.542759E-01	1.356133E-01	0.000000E+00	4.158468E-02	0.000000E+00	3.969311E-02	1.733886E+00	3.638446E-01	2.658904E+00	2.486093E+00	9.752812E-01	1.993280E-02	3.354859E+00	3.730957E+00	3.638428E-01	2.658898E+00	2.486130E+00	9.752628E-01	1.993520E-02	3.354621E+00	3.730696E+00	0.000000E+00	0.000000E+00	0.000000E+00
4.400000E+00	1.283600E+01	5.033306E+00	4.524254E+00	0.000000E+00	2.652306E-01	1.664587E-01	0.000000E+00	5.364853E-02	0.000000E+00	7.918860E-03	1.587946E+00	3.135111E-01	2.452730E+00	2.559034E+00	1.078881E+00	5.933405E-03	3.406800E+00	3.633810E+00	3.135141E-01	2.452755E+00	2.558971E+00	1.078889E+00	5.931203E-03	3.406970E+00	3.633812E+00	0.000000E+00	0.000000E+00	0.000000E+00
4.300000E+00	1.269797E+01	4.022081E+00	5.572660E+00	0.000000E+00	2.799933E-01	2.018300E-01	0.000000E+00	6.690680E-02	0.000000E+00	1.872243E-03	1.410719E+00	2.701189E-01	2.252712E+00	2.626694E+00	1.173494E+00	1.454860E-04	3.375426E+00	3.643473E+00	2.701259E-01	2.252750E+00	2.626648E+00	1.173487E+00	1.451260E-04	3.375597E+00	3.643345E+00	0.000000E+00	0.000000E+00	0.000000E+00
4.200000E+00	1.255663E+01	3.023405E+00	6.541103E+00	0.000000E+00	2.996778E-01	2.437147E-01	0.000000E+00	8.192587E-02	0.000000E+00	3.472305E-02	1.201847E+00	2.331284E-01	2.061524E+00	2.687604E+00	1.255173E+00	2.811851E-03	3.260315E+00	3.774634E+00	2.331291E-01	2.061540E+00	2.687591E+00	1.255183E+00	2.812619E-03	3.260290E+00	3.774580E+00	0.000000E+00	0.000000E+00	0.000000E+00
4.100000E+00	1.241309E+01	2.149784E+00	7.316824E+00	0.000000E+00	3.247165E-01	2.938257E-01	0.000000E+00	9.905985E-02	0.000000E+00	1.047439E-01	9.251412E-01	2.019960E-01	1.877781E+00	2.743905E+00	1.319051E+00	1.389759E-02	3.043048E+00	4.004320E+00	2.019981E-01	1.877759E+00	2.743972E+00	1.319172E+00	1.389939E-02	3.043328E+00	4.004498E+00	0.000000E+00	0.000000E+00	0.000000E+00
4.000000E+00	1.226308E+01	1.488333E+00	7.809073E+00	0.000000E+00	3.734084E-01	3.540969E-01	0.000000E+00	1.164990E-01	0.000000E+00	0.000000E+00	1.526104E-01	1.761012E-01	1.706218E+00	2.795415E+00	1.365216E+00	3.161986E-02	2.738229E+00	1.061112E-01	1.761004E-01	1.706226E+00	2.795414E+00	1.365248E+00	3.161834E-02	2.738374E+00	1.061281E-01	0.000000E+00	0.000000E+00	0.000000E+00
3.900000E+00	1.210419E+01	1.026660E+00	8.018659E+00	0.000000E+00	4.613954E-01	4.310224E-01	0.000000E+00	1.360535E-01	0.000000E+00	0.000000E+00	1.972201E-01	1.551489E-01	1.545851E+00	2.840728E+00	1.392974E+00	5.354693E-02	2.345219E+00	2.686565E-01	1.551481E-01	1.545878E+00	2.840720E+00	1.393026E+00	5.354996E-02	2.345361E+00	2.699640E-01	0.000000E+00	0.000000E+00	0.000000E+00
3.800000E+00	1.193057E+01	7.326440E-01	7.938981E+00	0.000000E+00	6.353060E-01	5.263865E-01	0.000000E+00	1.550703E-01	0.000000E+00	0.000000E+00	1.786485E-01	1.386997E-01	1.392304E+00	2.885756E+00	1.406936E+00	7.808995E-02	1.838099E+00	7.970579E-01	1.386985E-01	1.392299E+00	2.885757E+00	1.406936E+00	7.808056E-02	1.837782E+00	7.986037E-01	0.000000E+00	0.000000E+00	0.000000E+00
3.700000E+00	1.172973E+01	5.734359E-01	7.491851E+00	0.000000E+00	1.019890E+00	6.509507E-01	0.000000E+00	1.745265E-01	0.000000E+00	2.000000E-09	1.394538E-01	1.263554E-01	1.241245E+00	2.932416E+00	1.407922E+00	1.028658E-01	1.293473E+00	1.644703E+00	1.263564E-01	1.241250E+00	2.932424E+00	1.407947E+00	1.028634E-01	1.293607E+00	1.645504E+00	0.000000E+00	0.000000E+00	0.000000E+00
3.600000E+00	1.147701E+01	5.324499E-01	6.409642E+00	0.000000E+00	1.913311E+00	8.162006E-01	0.000000E+00	1.932027E-01	0.000000E+00	0.000000E+00	1.032076E-01	1.178394E-01	1.089191E+00	2.980529E+00	1.406828E+00	1.254830E-01	8.000293E-01	4.375785E+00	1.178415E-01	1.089188E+00	2.980517E+00	1.406864E+00	1.254909E-01	7.999374E-01	4.373470E+00	0.000000E+00	0.000000E+00	0.000000E+00
3.500000E+00	1.111249E+01	6.306259E-01	4.510755E+00	0.000000E+00	3.536786E+00	1.035553E+00	0.000000E+00	2.057399E-01	0.000000E+00	0.000000E+00	7.231495E-02	1.127047E-01	9.349699E-01	3.027479E+00	1.412203E+00	1.419712E-01	4.753208E-01	1.178595E+00	1.127051E-01	9.349716E-01	3.027474E+00	1.412197E+00	1.419684E-01	4.753178E-01	1.169533E+00	0.000000E+00	0.000000E+00	0.000000E+00
3.400000E+00	1.052280E+01	9.462567E-01	2.786933E+00	0.000000E+00	4.918847E+00	1.331300E+00	0.000000E+00	2.056879E-01	0.000000E+00	0.000000E+00	5.202952E-02	1.105953E-01	7.787315E-01	3.060886E+00	1.440415E+00	1.429066E-01	3.158601E-01	1.039519E-01	1.105959E-01	7.787371E-01	3.060867E+00	1.440400E+00	1.428893E-01	3.160350E-01	1.040008E-01	0.000000E+00	0.000000E+00	0.000000E+00
3.300000E+00	9.561822E+00	1.593353E+00	1.949664E+00	0.000000E+00	5.372834E+00	1.721186E+00	0.000000E+00	1.703643E-01	0.000000E+00	0.000000E+00	3.371508E-02	1.109808E-01	6.201616E-01	3.064612E+00	1.507727E+00	8.877637E-02	2.909256E-01	3.777101E+00	1.109784E-01	6.201341E-01	3.064667E+00	1.507726E+00	8.878867E-02	2.909303E-01	3.776623E+00	0.000000E+00	0.000000E+00	0.000000E+00
3.200000E+00	8.243344E+00	2.531100E+00	1.641442E+00	0.000000E+00	5.284658E+00	0.000000E+00	0.000000E+00	2.243468E+00	5.098563E-02	0.000000E+00	1.827277E-02	1.133466E-01	4.608266E-01	3.011755E+00	1.631453E+00	5.765106E-02	2.620025E-01	2.952149E+00	1.133463E-01	4.608253E-01	3.011751E+00	1.631453E+00	5.765211E-02	2.619909E-01	2.952232E+00	0.000000E+00	0.000000E+00	0.000000E+00
3.100000E+00	7.006075E+00	3.293705E+00	1.657646E+00	0.000000E+00	4.939591E+00	0.000000E+00	0.000000E+00	2.071314E+00	6.277832E-01	0.000000E+00	2.904163E-03	1.157227E-01	3.140627E-01	2.856084E+00	1.841607E+00	8.430331E-02	1.345526E-01	2.495051E+00	1.157219E-01	3.140598E-01	2.856094E+00	1.841622E+00	8.430768E-02	1.345538E-01	2.495080E+00	0.000000E+00	0.000000E+00	0.000000E+00
