# Supplementary material for: Investigation of the RbCa molecule: Experiment and theory
Source: J Mol Spectrosc. 2015 Apr;310:126–34. doi: 10.1016/j.jms.2015.01.006 (PMC4407902; doi:10.1016/j.jms.2015.01.006)
Supplement: Supplementary file 4 [file mmc4.txt]

Three txt-files are available as supplementary material:
The first line contains the designation of the states and a 'r' for the radius. 
The first column always contains the internuclear separation in angstrom. 

The file RbCa_PECs.txt contains the potential energy curves, potential energies are given in cm^(-1), the ground state asymptote is set to zero. 
The file RbCa_PEDMs.txt contains the permanent electric dipole moments in ea_0. 
The file RbCa_TDMs_2.txt contains the square of the transition dipole moments in e^2a_0^2. 
